# Supplementary material for: Motion of a Legged Bidirectional Miniature Piezoelectric Robot Based on Traveling Wave Generation
Source: Micromachines (Basel). 2020 Mar 20;11(3):321. doi: 10.3390/mi11030321 (PMC7142472; doi:10.3390/mi11030321)
Supplement: Supplementary file 1 [file micromachines-11-00321-s001.zip]

Archive with 3 entries (3 files):
- micromachines-739834-supplementary materias-for final.pdf
- VideoS1.mp4
- VideoS2.mp4
